# Supplementary material for: Identification of limb-specific Lmx1b auto-regulatory modules with Nail-patella syndrome pathogenicity
Source: Nat Commun. 2021 Sep 20;12:5533. doi: 10.1038/s41467-021-25844-5 (PMC8452625; doi:10.1038/s41467-021-25844-5)
Supplement: Supplementary file 4 — Supplementary Data 1 [file 41467_2021_25844_MOESM4_ESM.xlsx]

## Sheet: Reporter Constructs
Species	Target	Forward	Reverse	Size		Notes
Mouse	LARM1	LARM1s_FWD - CGGTCGGTCGGTTGTCTTGAG	LARM1e_REV - GTGTGACTGCAGCATGGAGAAAGG	1212 bp		sequencher	mLARM1_2.spf
	LARM1s	LARM1s_FWD - CGGTCGGTCGGTTGTCTTGAG	LARM1s_REV - GCTCAGACTCACGCCCATTATCC	559 bp		sequencher	mLARM1_2.spf
	LARM1e	LARM1e_FWD - GTGCTACCCCAGGAAACTCATTTGAGG	LARM1e_REV - GTGTGACTGCAGCATGGAGAAAGG	613 bp		sequencher	mLARM1_2.spf
SDM	LARM1s - Lmx1b BS - 1	LARM1s-Δ1 (HindIII) - GCAGTTTACTAGTGGTAAGCTTGTGGTTCCCG	LARM1s-1(WT) - GCAGTTTACTAGTGGTTTATTAGTGGTTCCCG			sequencher	mLARM1_2.spf
SDM	LARM1e - Lmx1b BS - 2	LARM1e-Δ2 (Kpn I) - GGTGGGCTGTGTTGGTACCTTTATTTAGACCTGC	LARM1e-2(WT) - GGTGGGCTGTGTTAATAACTTTATTTAGACCTGC			sequencher	mLARM1_2.spf
SDM	LARM1e - Lmx1b BS - 3	LARM1e-Δ3 (Xho I) - CCTTCCATTAATGCACTCGAGAGAGTTTATGGCTGGG	LARM1e-3(WT)- CCTTCCATTAATGCATTCATTAGAGTTTATGGCTGGG			sequencher	mLARM1_2.spf
SDM	LARM1e - Lmx1b BS - 4	LARM1e-Δ4 (Nco I) - GCTCTGGTTTTCTCCATGGGACAGTGTCCAGACC	LARM1e-4(WT) - GCTCTGGTTTTCTCCTAATGACAGTGTCCAGACC			sequencher	mLARM1_2.spf
	LARM2	LARM2_FWD - CAGAATCCCCCCAGAGATAGATGC	LARM2_ REV - GGGGACCAGGAGAAATATTACAGTGTG	1224 bp		sequencher	mLARM1_2.spf
SDM	LARM2 - Lmx1b BS - 1	LARM2-Δ1 (EcoRV) - GGCAAATTGCGATATCAAGTACTGTGTCAGTTCC	LARM2-1(WT)- GGCAAATTGCATATTTAATTACTGTGTCAGTTCC			sequencher	mLARM1_2.spf
SDM	LARM2 - Lmx1b BS - 2	LARM2-Δ2 (Sal I) - CCAGTTAGGATCATGTCGACACCGTGGGATTAGG	LARM2-2(WT) - CCAGTTAGGATAATTAAGGGACCGTGGGATTAGG			sequencher	mLARM1_2.spf
	LARM1/2	LARM2_FWD - CAGAATCCCCCCAGAGATAGATGC	LARM1e_REV - GTGTGACTGCAGCATGGAGAAAGG	6188 bp		sequencher	mLARM1_2.spf
Human	LARM1	hLARM1_FWD - GTGTAGGTTTGACGGTGGGATTTTCC	hLARM1_REV - GCTGGAGCCCATGAGAAGATTGC	1545 BP		sequencher	LARM_Human_Kco.spf
	LARM2	hLARM2_FWD - CCCACGGCAGGAGTTATAAGCAAGG	hLARM2_REV - CGGACCAGGAGAAACATTCTTCTGTG	1249 bp		sequencher	LARM_Human_Kco.spf
	LARM1/2	hLARM1/2_FWD - GGGCAAGTGGGTCTGGATATCAAGC	hLARM1/2_REV - GGCAAACAATAAGACATACACACATTCAAAGG	8207 bp		sequencher	LARM_Human_Kco.spf
		* the restriction enzyme site created by site directed mutatgenesis (SDM) is shown in parentheses

## Sheet: gRNA
Model	gRNA	Sequence (PAM)	coordinates(mm10)
DLARM1/2	372	TGGTCCCCAGATATTATGGTGG	chr2 - 33699852 33699873
DLARM1/2	355	TTCCCTTTTGAACCTTGCGGTGG	chr2 + 33707449 33707471
DLARM1	372	TGGTCCCCAGATATTATGGTGG	chr2 - 33699852 33699873
DLARM1	373	GGTCGGCACTGTAAATGTTGAGG	chr2 + 33702665 33702687
DLARM2	355	TTCCCTTTTGAACCTTGCGGTGG	chr2 + 33707449 33707471
DLARM2	356	CAGCCCCAGAATCTAGGCGCTGG	chr2 + 33702894 33702916

## Sheet: LARM Knockout
Model	Forward	Reverse	Fragment WT (Mutant)	Aim
DLARM1/2	FWD-GAGGGAGTTGGTTTTAATCACC	REV-CAGGAGGTGTTCTTGAATTCTC	9101(1481) bp	Genotyping of the Deleted allele
DLARM1/2	FWD-GAGGGAGTTGGTTTTAATCACC	355(5')REV-AGGACAAGGCCTAATTGTCC	992 bp	Genotyping of the WT allele in the 5´region
DLARM1/2	372(3´)FWD-AACTCAGAGATTTACCTGCC	REV-CAGGAGGTGTTCTTGAATTCTC	873 bp	Genotyping of the WT allele in the 3´region
DLARM1/2	372(3´)FWD-AACTCAGAGATTTACCTGCC	372(3')REV-ACTATGTCTGCTAGGGTCTTGC	400 bp	Genotyping of the WT allele in the 3´region and cleavage assay
DLARM1/2	355(5´)FWD-GACAAAGACATCCGAATATGC	355(5')REV-AGGACAAGGCCTAATTGTCC	361 bp	Cleavage assay
DLARM1/2	Off target 1 FWD-CTGGAGAGCTGTGACTAAAATACC	Off target 1 REV-CAGGTGAAGTATCTTAGCAAAGG	489 bp	Off targets analisis forgRNA 355
DLARM1/2	Off target 2 FWD-CGATGCTAATTCTCTAACCAAAGG	Off target 2 REV-GTGAATGAGACAAGGGCTTTATACC	344 bp	Off targets analisis forgRNA 355
DLARM1/2	Off target 1 FWD-CCAAACCATATAATGCCTTATAAGG	Off target 1 REV-CTCCCTCATTTCTGTTCAACTC	522 bp	Off targets analisis forgRNA 372
DLARM1/2	Off target 2 FWD-GCTTTCCCAACTACAAACATACC	Off target 2 REV-GCCATCTACACGGTTCTACC	426 bp	Off targets analisis forgRNA 3572
DLARM1	LARM1 FWD1-GCCAGAAGCAAAATCTAATGAG	REV-CAGGAGGTGTTCTTGAATTCTC	3887 (10655) bp	Genotyping of the Deleted allele
DLARM1	LARM1 FWD1-GCCAGAAGCAAAATCTAATGAG	REV2-CTATGCAGACCCTTTCTTGG	565 bp	Genotyping of the WT allele in the 5´region
DLARM1	LARM1 FWD2-AACTCAGAGATTTACCTGCC	372(3')REV-ACTATGTCTGCTAGGGTCTTGC	400 bp	Genotyping of the WT allele in the 3´region
DLARM2	FWD-GAGGGAGTTGGTTTTAATCACC	REV2- CTATGCAGACCCTTTCTTGG	5779 (500) bp	Genotyping of the Deleted allele
DLARM2	LARM2 FWD1- GGAGAACCTTGAACAAATGAC	LARM2 REV1-CTATGCAGACCCTTTCTTGG	634 bp	Genotyping of the WT allele in the 5´region
DLARM2	LARM2 FWD2-GACAAAGACATCCGAATATGC	355(5')REV-AGGACAAGGCCTAATTGTCC	361 bp	Genotyping of the WT allele in the 3´region

## Sheet: Screening of NPS patients
Sequencing	hLARM1_5p1-(FWD) GTGTAGGTTTGACGGTGGGATTTTCC
	hLARM1_3p1-(REV) GCTGGAGCCCATGAGAAGATTGC
Copy number variation
	LARM1 FWD-AATTAACGGCTCCTCCCTG	LARM1 REV-GCCTTCTTCCTACTTCTGTCA
	LARM2 FWD-GTCTCTGCCCCTCGCTGA	LARM2 REV-CGTGGGCAATATGGCTTTGAA

## Sheet: EP numbers
Construct	number of embryos
LARM1	22
LARM1 s	4
LARM1e	16
LARM1-Δ1a Silencer (HindIII)	5
LARM1-Δ1b Silencer (SalI)	7
LARM1-Δ1c Silencer (XbaI)	4
LARM1-Δ2 (KpnI)	7
LARM1-Δ3 (XhoI)	5
LARM1-Δ4 (NcoI)	5
LARM2	13
LARM2-Δ1 (EcoRV)	5
LARM2-Δ2 (Sall)	6
hLARM1	13
hLARM2	7
hLARM1/2	3
hLARM2_5SNV	6
hLARM2 SNV3 (within LARM2)	16
Ventral LARM1 with hLMX1B	4
Ventral LARM2 with hLMX1B	4
