# Supplementary material for: Identification of limb-specific Lmx1b auto-regulatory modules with Nail-patella syndrome pathogenicity
Source: Nat Commun. 2021 Sep 20;12:5533. doi: 10.1038/s41467-021-25844-5 (PMC8452625; doi:10.1038/s41467-021-25844-5)
Supplement: Supplementary file 6 — Supplementary Data 3 [file 41467_2021_25844_MOESM6_ESM.xlsx]

## Sheet: Results
Block Type	96well
Chemistry	SYBR_GREEN
Experiment File Name	D:\Users\INSTR-USER\Desktop\USUARIOS\Laura 01.07\16-02-2021_LARM1-2 Wt vs Del-Del.eds
Experiment Run End Time	2021-02-16 13:58:54 PM CET
Instrument Type	steponeplus
Passive Reference	ROX
Well	Sample Name	Target Name	Task	Reporter	Quencher	RQ	RQ Min	RQ Max	Cт	Cт Mean	Cт SD	ΔCт	ΔCт Mean	ΔCт SE	HK Control ΔCт Mean	HK Control ΔCт SE	ΔΔCт	Automatic Ct Threshold	Ct Threshold	Automatic Baseline	Baseline Start	Baseline End	Efficiency	Tm1	Tm2	Tm3	Comments	HIGHSD
A1	Mutant1_HLs	GAPDH	UNKNOWN	SYBR	None				20.9135	20.8941	0.027556							FALSE	1	TRUE	3	13	1	82.2536				N
A2	Mutant1_HLs	GAPDH	UNKNOWN	SYBR	None				20.9062	20.8941	0.027556							FALSE	1	TRUE	3	13	1	82.2536				N
A3	Mutant1_HLs	GAPDH	UNKNOWN	SYBR	None				20.8625	20.8941	0.027556							FALSE	1	TRUE	3	13	1	82.4053				N
A4	Mutant1_HLs	Lmx1b	UNKNOWN	SYBR	None	0.33262	0.322483	0.343075	29.5007	29.4966	0.00406267		8.60255	0.0160814			1.58805	FALSE	1	TRUE	3	22	1	88.5287				N
A5	Mutant1_HLs	Lmx1b	UNKNOWN	SYBR	None	0.33262	0.322483	0.343075	29.4966	29.4966	0.00406267		8.60255	0.0160814			1.58805	FALSE	1	TRUE	3	22	1	88.5298				N
A6	Mutant1_HLs	Lmx1b	UNKNOWN	SYBR	None	0.33262	0.322483	0.343075	29.4926	29.4966	0.00406267		8.60255	0.0160814			1.58805	FALSE	1	TRUE	3	22	1	88.5298				N
B1	Mutant2_HLs	GAPDH	UNKNOWN	SYBR	None				21.5484	21.5732	0.0314583							FALSE	1	TRUE	3	14	1	82.2536				N
B2	Mutant2_HLs	GAPDH	UNKNOWN	SYBR	None				21.5628	21.5732	0.0314583							FALSE	1	TRUE	3	14	1	82.1042				N
B3	Mutant2_HLs	GAPDH	UNKNOWN	SYBR	None				21.6086	21.5732	0.0314583							FALSE	1	TRUE	3	14	1	82.256				N
B4	Mutant2_HLs	Lmx1b	UNKNOWN	SYBR	None	0.455946	0.415201	0.50069	29.7047	29.7208	0.0781588		8.14756	0.048643			1.13306	FALSE	1	TRUE	3	22	1	88.5287				N
B5	Mutant2_HLs	Lmx1b	UNKNOWN	SYBR	None	0.455946	0.415201	0.50069	29.652	29.7208	0.0781588		8.14756	0.048643			1.13306	FALSE	1	TRUE	3	22	1	88.5298				N
B6	Mutant2_HLs	Lmx1b	UNKNOWN	SYBR	None	0.455946	0.415201	0.50069	29.8058	29.7208	0.0781588		8.14756	0.048643			1.13306	FALSE	1	TRUE	3	22	1	88.3804				N
C1	WildType1_HLs	GAPDH	UNKNOWN	SYBR	None				21.5351	21.5498	0.0207162							FALSE	1	TRUE	3	13	1	82.2536				N
C2	WildType1_HLs	GAPDH	UNKNOWN	SYBR	None				21.5735	21.5498	0.0207162							FALSE	1	TRUE	3	14	1	82.1042				N
C3	WildType1_HLs	GAPDH	UNKNOWN	SYBR	None				21.5407	21.5498	0.0207162							FALSE	1	TRUE	3	14	1	82.256				N
C4	WildType1_HLs	Lmx1b	UNKNOWN	SYBR	None	1	0.977192	1.02334	28.564	28.5643	0.00141959		7.0145	0.0119885			0	FALSE	1	TRUE	3	21	1	88.8274				N
C5	WildType1_HLs	Lmx1b	UNKNOWN	SYBR	None	1	0.977192	1.02334	28.563	28.5643	0.00141959		7.0145	0.0119885			0	FALSE	1	TRUE	3	21	1	88.6791				N
C6	WildType1_HLs	Lmx1b	UNKNOWN	SYBR	None	1	0.977192	1.02334	28.5658	28.5643	0.00141959		7.0145	0.0119885			0	FALSE	1	TRUE	3	21	1	88.6791				N
D1	Mutant3_HLs	GAPDH	UNKNOWN	SYBR	None				20.7216	20.7343	0.0134366							FALSE	1	TRUE	3	13	1	82.2536				N
D2	Mutant3_HLs	GAPDH	UNKNOWN	SYBR	None				20.7484	20.7343	0.0134366							FALSE	1	TRUE	3	13	1	82.1042				N
D3	Mutant3_HLs	GAPDH	UNKNOWN	SYBR	None				20.733	20.7343	0.0134366							FALSE	1	TRUE	3	13	1	82.256				N
D4	Mutant3_HLs	Lmx1b	UNKNOWN	SYBR	None	0.480733	0.45601	0.506797	28.8108	28.8055	0.0455793		8.07119	0.0274349			1.05669	FALSE	1	TRUE	3	21	1	88.5287				N
D5	Mutant3_HLs	Lmx1b	UNKNOWN	SYBR	None	0.480733	0.45601	0.506797	28.8482	28.8055	0.0455793		8.07119	0.0274349			1.05669	FALSE	1	TRUE	3	21	1	88.3804				N
D6	Mutant3_HLs	Lmx1b	UNKNOWN	SYBR	None	0.480733	0.45601	0.506797	28.7575	28.8055	0.0455793		8.07119	0.0274349			1.05669	FALSE	1	TRUE	3	21	1	88.3804				N
E1	WildTyp2_HLs	GAPDH	UNKNOWN	SYBR	None				21.7593	21.7602	0.00755561							FALSE	1	TRUE	3	14	1	82.2536				N
E2	WildTyp2_HLs	GAPDH	UNKNOWN	SYBR	None				21.7681	21.7602	0.00755561							FALSE	1	TRUE	3	14	1	82.2536				N
E3	WildTyp2_HLs	GAPDH	UNKNOWN	SYBR	None				21.7531	21.7602	0.00755561							FALSE	1	TRUE	3	14	1	82.256				N
E4	WildTyp2_HLs	Lmx1b	UNKNOWN	SYBR	None	1.03116	0.91273	1.16495	28.8493	28.7304	0.10954		6.97023	0.0633929			-0.0442664	FALSE	1	TRUE	3	21	1	88.8274				N
E5	WildTyp2_HLs	Lmx1b	UNKNOWN	SYBR	None	1.03116	0.91273	1.16495	28.7083	28.7304	0.10954		6.97023	0.0633929			-0.0442664	FALSE	1	TRUE	3	21	1	88.6791				N
E6	WildTyp2_HLs	Lmx1b	UNKNOWN	SYBR	None	1.03116	0.91273	1.16495	28.6336	28.7304	0.10954		6.97023	0.0633929			-0.0442664	FALSE	1	TRUE	3	21	1	88.5298				N
F1	Mutant3_HLs	GAPDH	UNKNOWN	SYBR	None				20.433	20.4195	0.0129139							FALSE	1	TRUE	3	13	1	82.4029				N
F2	Mutant3_HLs	GAPDH	UNKNOWN	SYBR	None				20.418	20.4195	0.0129139							FALSE	1	TRUE	3	13	1	82.2536				N
F3	Mutant3_HLs	GAPDH	UNKNOWN	SYBR	None				20.4073	20.4195	0.0129139							FALSE	1	TRUE	3	13	1	82.4053				N
F4	Mutant3_HLs	Lmx1b	UNKNOWN	SYBR	None	0.480409	0.406529	0.567717	28.6443	28.4916	0.149731		8.07216	0.0867681			1.05766	FALSE	1	TRUE	3	21	1	88.5287				N
F5	Mutant3_HLs	Lmx1b	UNKNOWN	SYBR	None	0.480409	0.406529	0.567717	28.4854	28.4916	0.149731		8.07216	0.0867681			1.05766	FALSE	1	TRUE	3	21	1	88.5298				N
F6	Mutant3_HLs	Lmx1b	UNKNOWN	SYBR	None	0.480409	0.406529	0.567717	28.3451	28.4916	0.149731		8.07216	0.0867681			1.05766	FALSE	1	TRUE	3	21	1	88.3804				N
G1	WildType3_HLs	GAPDH	UNKNOWN	SYBR	None				21.1152	21.0754	0.0345743							FALSE	1	TRUE	3	14	1	82.4029				N
G2	WildType3_HLs	GAPDH	UNKNOWN	SYBR	None				21.0529	21.0754	0.0345743							FALSE	1	TRUE	3	13	1	82.4029				N
G3	WildType3_HLs	GAPDH	UNKNOWN	SYBR	None				21.0581	21.0754	0.0345743							FALSE	1	TRUE	3	14	1	82.4053				N
G4	WildType3_HLs	Lmx1b	UNKNOWN	SYBR	None	1.16505	1.05437	1.28733	27.7804	27.8695	0.0829118		6.79411	0.0518644			-0.220386	FALSE	1	TRUE	3	20	1	88.8274				N
G5	WildType3_HLs	Lmx1b	UNKNOWN	SYBR	None	1.16505	1.05437	1.28733	27.9444	27.8695	0.0829118		6.79411	0.0518644			-0.220386	FALSE	1	TRUE	3	20	1	88.8285				N
G6	WildType3_HLs	Lmx1b	UNKNOWN	SYBR	None	1.16505	1.05437	1.28733	27.8837	27.8695	0.0829118		6.79411	0.0518644			-0.220386	FALSE	1	TRUE	3	21	1	88.8285				N
G11	H20	GAPDH	NTC	SYBR	None				36.4766	36.2354	0.34111							FALSE	1	TRUE	3	29	1	77.0287				N
G12	H20	Lmx1b	NTC	SYBR	None				37.3331	36.2424	1.54244							FALSE	1	TRUE	3	30	1	78.2233				Y
H11	H20	GAPDH	NTC	SYBR	None				35.9942	36.2354	0.34111							FALSE	1	TRUE	3	28	1	77.9246				N
H12	H20	Lmx1b	NTC	SYBR	None				35.1517	36.2424	1.54244							FALSE	1	TRUE	3	28	1	78.074				Y
Analysis Type	Singleplex
Endogenous Control	GAPDH
RQ Min/Max Confidence Level	95.0
Reference Sample	72HLs

## Sheet: Análisis
Well	Sample Name	Target Name	Cт		GAPDH	Ct1	Ct2	Ct3	Average	stdev	Lmx1b	Ct1	Ct2	Ct3	Average	stdev	stdev mean	ΔCT	Average ΔCT	ΔΔCT	2POT-ΔΔCT	Average 2POT-ΔΔCT		mean	stdev
A1	Mutant1_HLs	GAPDH	20.9135		Mutant1_HLs	20.9135	20.9062	20.8625	20.894	0.027556	Mutant1_HLs	29.5007	29.4966	29.4926	29.4966	0.00406267	0.0693829	8.60258		1.67775	0.312571	0.401578	Mutant	0.40281	0.0695958
A2	Mutant1_HLs	GAPDH	20.9062		Mutant2_HLs	21.5484	21.5628	21.6086	21.5732	0.0314583	Mutant2_HLs	29.7047	29.652	29.8058	29.7207	0.0781588	0.0488226	8.14746		1.22263	0.428502				0.0489724
A3	Mutant1_HLs	GAPDH	20.8625		WildType1_HLs	21.5351	21.5735	21.5407	21.5497	0.0207162	WildType1_HLs	28.564	28.563	28.5658	28.5643	0.00141959		7.01451	6.92483	0.0896802	0.939731	0.996942	WildType	1
A4	Mutant1_HLs	Lmx1b	29.5007		Mutant3_HLs	20.7216	20.7484	20.733	20.7343	0.0134366	Mutant3_HLs	28.8108	28.8482	28.7575	28.8055	0.0455793		8.07115		1.14632	0.451778
A5	Mutant1_HLs	Lmx1b	29.4966		WildTyp2_HLs	21.7593	21.7681	21.7531	21.7602	0.00755561	WildTyp2_HLs	28.8493	28.7083	28.6336	28.7301	0.10954		6.96996		0.0451242	0.969206
A6	Mutant1_HLs	Lmx1b	29.4926		Mutant3_HLs	20.433	20.418	20.4073	20.4195	0.0129139	Mutant3_HLs	28.6443	28.4854	28.3451	28.4911	0.149731		8.07164		1.14681	0.451622
B1	Mutant2_HLs	GAPDH	21.5484		WildType3_HLs	21.1152	21.0529	21.0581	21.0754	0.0345743	WildType3_HLs	27.7804	27.9444	27.8837	27.8693	0.0829118		6.79399		-0.130846	1.09494
B2	Mutant2_HLs	GAPDH	21.5628
B3	Mutant2_HLs	GAPDH	21.6086
B4	Mutant2_HLs	Lmx1b	29.7047
B5	Mutant2_HLs	Lmx1b	29.652
B6	Mutant2_HLs	Lmx1b	29.8058
C1	WildType1_HLs	GAPDH	21.5351
C2	WildType1_HLs	GAPDH	21.5735
C3	WildType1_HLs	GAPDH	21.5407																			Chart
C4	WildType1_HLs	Lmx1b	28.564																				mean	stdev
C5	WildType1_HLs	Lmx1b	28.563																			Mutant	0.40281	0.0695958
C6	WildType1_HLs	Lmx1b	28.5658																			WildType	1	0.0489724
D1	Mutant3_HLs	GAPDH	20.7216
D2	Mutant3_HLs	GAPDH	20.7484
D3	Mutant3_HLs	GAPDH	20.733
D4	Mutant3_HLs	Lmx1b	28.8108
D5	Mutant3_HLs	Lmx1b	28.8482
D6	Mutant3_HLs	Lmx1b	28.7575
E1	WildTyp2_HLs	GAPDH	21.7593
E2	WildTyp2_HLs	GAPDH	21.7681
E3	WildTyp2_HLs	GAPDH	21.7531
E4	WildTyp2_HLs	Lmx1b	28.8493
E5	WildTyp2_HLs	Lmx1b	28.7083
E6	WildTyp2_HLs	Lmx1b	28.6336
F1	Mutant3_HLs	GAPDH	20.433
F2	Mutant3_HLs	GAPDH	20.418
F3	Mutant3_HLs	GAPDH	20.4073
F4	Mutant3_HLs	Lmx1b	28.6443
F5	Mutant3_HLs	Lmx1b	28.4854
F6	Mutant3_HLs	Lmx1b	28.3451
G1	WildType3_HLs	GAPDH	21.1152
G2	WildType3_HLs	GAPDH	21.0529
G3	WildType3_HLs	GAPDH	21.0581
G4	WildType3_HLs	Lmx1b	27.7804
G5	WildType3_HLs	Lmx1b	27.9444
G6	WildType3_HLs	Lmx1b	27.8837
